# Supplementary material for: A model based on Bayesian confirmation and machine learning algorithms to aid archaeological interpretation by integrating incompatible data
Source: PLoS One. 2021 Mar 31;16(3):e0248261. doi: 10.1371/journal.pone.0248261 (PMC8011785; doi:10.1371/journal.pone.0248261)
Supplement: S1 File — (CSV) [file pone.0248261.s001.csv]

Site	context2	Si	K	Ca	P	Fe	Ti	Mn	Sr	Cl	Cr	Rb	Burnt	Panicoideae	Single	Weightpercent	Pooideae	Arundinoideae	Monocots	Nrpergram	Silicaaggre	Badlysilicified
WJ7	Compactashyfill	76935.57	8471.13	241959.84	1278.63	16001.17	2585.66	349.71	515.83	3910.51	317.71	10.4	0	0.626959248	96.55172414	0.035064935	2.507836991	0.940438871	27.27272727	263193	36.05015674	1.567398119
WJ7	Fill	106528.7	10010.57	248019.73	2270.77	20085.86	3434.24	481.11	538.04	381.98	261.15	11.56	0	0.354609929	98.22695035	0.03956044	4.609929078	0	13.12056738	137305	38.65248227	1.418439716
WJ7	Activityarea	104872.58	11197.23	250331.23	1422.53	19053.89	3464.93	526.99	490.93	2254.85	267.31	11.79	0	1.384083045	97.92387543	0.032209663	3.114186851	1.384083045	21.79930796	114567	44.29065744	1.730103806
WJ7	Ashfill	112666.66	11128.29	240193.7	952.31	20604.89	3831.17	376.41	442.35	3295.08	313.07	12.48	0	0.327868852	93.1147541	0.031790463	3.606557377	0.983606557	28.85245902	161602	39.67213115	2.950819672
WJ7	Fill	112175.55	14457.92	238879.14	1370.51	20557.31	3441.02	374.38	456.35	30	220.76	12.67	0.384615385	0.384615385	97.69230769	0.036610983	0.769230769	0.384615385	9.615384615	195259	39.23076923	0
WJ7	Fill	108297.01	11466.95	246657.39	1733.33	20594.33	3203.59	481.92	456.3	1248.97	277.39	11.38	0.763358779	1.526717557	100	0.047943149	0.763358779	0.381679389	9.923664122	223309	61.83206107	0
WJ7	Compactashyfill	51825.71	7596.49	251437.28	716.39	12277.18	1976.72	289.49	596.15	1854.96	248.19	8.37	0.769230769	0	98.46153846	0.026592022	0.769230769	0.384615385	8.846153846	184371	53.46153846	0.384615385
WJ7	Fill	100675.2	12999.63	241995.05	1129.94	20083.58	3318.07	381.32	486.6	1583.09	318.73	11.55	0	0.380228137	100	0.04569543	0.760456274	0	5.323193916	400597	30.41825095	0.380228137
WJ7	Fill	77055.66	7601.19	258354.42	1010.62	16229.95	2775.87	461.23	571.84	622.52	269.23	9.49	0.383141762	0.766283525	100	0.025594881	0.766283525	0.383141762	8.812260536	100834	69.348659	0
WJ7	Posthole	58508.06	7024.78	233311.95	708.28	13302.19	2185.8	282.32	464.91	3316.51	1202.6	9.63	0	0	97.04797048	0.022204441	0	0.36900369	10.33210332	171926	44.64944649	4.05904059
WJ7	Posthole	62130.38	7827.64	256877.31	499.96	14024.08	2365.49	279.44	477.8	2974.55	694.34	10.93	0.347222222	0	96.18055556	0.011009909	0.347222222	0.347222222	11.45833333	158543	39.58333333	0
WJ7	Posthole	62553.43	7131.59	232109.34	523.63	13646.02	1938.78	420.1	429.42	3241.15	1259.51	10.3	0	0	100	0.027972028	0.778210117	0.389105058	2.33463035	155434	57.58754864	0
WJ7	Background	90996.31	7266.75	220600.25	150	18534.05	2701.02	257.96	344.7	927.77	764.79	45.93	0	0	99.21875	0.092609261	0	0.390625	4.6875	301054	99.21875	0
WJ7	Fill	78685.05	8970.88	250019.72	927.92	16776.1	2409.1	404.39	484.51	2719.18	329.22	10.18	0	0.729927007	100	0.023888056	3.284671533	0.364963504	16.05839416	227664	42.33576642	0
WJ7	Compactashyfill	56941.2	7110.21	251737.42	832.69	12933.24	1915.9	475.22	570.87	2590.76	298.31	9.09	0.793650794	1.19047619	100	0.015689018	1.587301587	0	7.936507937	71884	61.11111111	0.396825397
WJ7	Fill	98452.2	10135.54	249697.33	1399.89	18135.99	2898.85	517.2	458.34	4183.04	331.81	9.98	0.746268657	1.492537313	94.40298507	0.032686925	3.731343284	0.746268657	20.14925373	259558	36.94029851	0.373134328
WJ7	Posthole	46903.09	6244.57	233645.94	414.75	12473.65	1703.69	192.94	450.18	2554.45	702.55	10.74	0	0	100	0.011994003	0.390625	0	1.5625	87728	62.109375	0
WJ13	Fill	128265.66	11991.31	197817.14	858.21	23724.26	4252.84	521.9	299.43	38.8	237.52	13.17	0	0	95.34883721	0.004	1.162790698	1.550387597	13.95348837	9936	50	3.488372093
WJ13	Posthole	119207.11	11124.5	211841.28	738.93	22248.45	4022.92	421.33	356.53	5410	284.34	13.8	0	0	100	0.0345	0	0	0.784313725	117271	36.47058824	0
WJ13	Fill	120013.91	10455.38	205299.34	753.61	23145.1	4324.35	430.14	296.75	219.2	236.54	13.66	0	0.760456274	97.71863118	0.0045	0.760456274	1.140684411	11.40684411	39478	39.54372624	0
WJ13	Other	135082.41	11737.04	197205.88	887.82	24097.64	4223.02	519.72	296.61	1400.86	254.46	13.41	0.363636364	3.636363636	98.18181818	0.0049	4.363636364	5.454545455	30.54545455	31693	57.45454545	0.363636364
WJ13	Ashfill	106763.38	11404.61	235779.64	1098.74	18899.52	3672	335.25	491.67	3109.13	236.47	12.7	0.383141762	1.53256705	97.70114943	0.01	0	1.915708812	10.72796935	61458	104.5977011	0
WJ13	Activityarea	91194.3	7927.21	192254.72	1212.78	19265	3008.08	402.29	313.4	3540.2	271.86	12.76	0	0.735294118	97.42647059	0.0141	1.470588235	0	9.926470588	82990	40.44117647	4.411764706
WJ13	Fill	70635.41	7393.84	224443.45	1771.2	15106.47	2668.42	333.78	421.71	3580.5	184.49	9.26	2.290076336	1.526717557	99.23664122	0.0158	2.290076336	1.526717557	12.21374046	114139	140.4580153	0.381679389
WJ13	Ashfill	114379.15	11615.68	233911.77	1292.7	20073.26	3651.69	334.83	536.81	4015.29	238.13	12.04	0.354609929	0	96.45390071	0.0085	0.354609929	2.127659574	14.89361702	31924	81.91489362	0.709219858
WJ13	Fill	94266.45	8708.52	220660.61	285.13	21228.2	3154.16	428.08	369.83	3344.87	384.51	12.3	0	0.769230769	98.84615385	0.0173	0.384615385	1.923076923	10	112153	79.23076923	4.615384615
WJ13	Ashfill	95736.04	9916.73	241541.59	2046.4	17117.27	3379.63	415.45	593.98	5004.65	219	11.79	0	0	50	0.0125	0	0	50	318	5050	0
WJ13	Other	88699.63	8493.36	213068.97	1211.29	18150.32	3369.78	585.75	420.41	3167.16	265.81	11.84	0	0.37593985	98.87218045	0.0099	0.751879699	1.879699248	12.78195489	35711	85.33834586	3.383458647
WJ13	Posthole	97053.67	9487.41	181711.78	2646.6	20839.45	3756.71	448.52	315.83	3829.09	299.45	13.59	0	2.711864407	88.81355932	0.0121	5.423728814	1.355932203	33.22033898	109886	23.05084746	3.389830508
WJ13	Fill	94901.17	9378.86	215671.83	1877.73	21127.37	3462.95	577.83	378.78	4121.46	336.5	11.73	0	0	100	0.025	0	0	0	930	12900	0
WJ13	Activityarea	66620.55	7219.21	246389.2	758.75	14764.35	2547.4	458.24	564.23	2311.95	207.67	9.84	2.448979592	0.816326531	100	0.0113	0.408163265	2.040816327	11.83673469	67162	73.46938776	3.265306122
WJ13	Other	122648.96	12181.33	209070.73	1426.28	21700.22	3745.62	406.85	386.15	86.54	299.35	12.51	0.384615385	0	98.84615385	0.0186	1.153846154	1.538461538	12.69230769	26377	99.61538462	0
WJ13	Fill	84436.71	8697.5	249511.55	1572.47	16049.05	2969.42	476.32	643.55	3743.73	199.63	10.31	0.355871886	0.355871886	80.42704626	0.0168	1.067615658	3.558718861	33.4519573	29207	92.17081851	5.338078292
WJ13	Other	97979.18	9666.52	250449.63	1319.88	18656.97	3288.34	430.57	514.16	3900.76	226.05	11.1	0.377358491	0.754716981	90.94339623	0.0273	0.754716981	0	13.20754717	43442	146.0377358	0.377358491
WJ13	Fill	75770.61	8612.14	264136.44	1825.7	16436.15	2662.24	393.63	785.15	4316.58	202.22	10.67	0	0.743494424	85.50185874	0.013	2.602230483	3.717472119	29.73977695	19714	135.3159851	5.204460967
WJ13	Fill	64782.28	6250.54	227441.89	1009.71	15786.22	2574.02	262.84	486.74	2592.62	260.99	11.07	7.094594595	0	63.51351351	0.018	2.027027027	1.351351351	52.02702703	152210	120.9459459	0
WJ13	Other	90851.21	9265.83	265953.34	2078.56	16693.47	3238.67	408.55	761.04	3845.23	249.46	10.49	0	26.15384615	97.43589744	0.0254	1.538461538	1.025641026	7.179487179	66000	139.4871795	0
WJ13	Activityarea	127610.4	11298.24	211911.48	1263.31	20025.92	4061.22	647.45	419.14	4022.94	198.8	12.09	0	0.395256917	99.20948617	0.0199	0.395256917	0.790513834	3.557312253	18378	200	2.766798419
WJ13	Fill	64411.42	9252.47	222299.91	513.35	18804.36	3517.86	521.62	478.7	3367.12	275.82	10.85	0	2.422145329	97.23183391	0.0136	3.460207612	7.266435986	30.44982699	53315	53.63321799	1.038062284
WJ13	Activityarea	68565.12	7942.31	266912.25	1343.19	14090.19	2472.47	461.29	738.4	3173.76	162.74	10.07	1.119402985	0.373134328	100	0.0138	0.373134328	0	2.985074627	89333	165.2985075	0
WJ13	Fill	73422.88	8119.69	274170.25	1211.89	15002.61	2564.26	489.62	804.79	2910.06	165.41	9.45	0	0	100	0.0208	0.78125	0.78125	4.296875	157819	73.4375	0
WJ13	Fill	72091.21	8554.65	210006.16	988.93	18866.23	3416.67	388.08	401.86	3335.34	469.94	11.57	0	0.384615385	99.61538462	0.025	2.692307692	0	6.923076923	162484	42.69230769	0
WJ13	Fill	84917.2	9104.76	252600.02	1358.52	17449.66	2953.6	398.56	490.91	3911.02	336.23	9.98	0	0	100	0.0062	0	0.796812749	4.780876494	24107	88.84462151	1.593625498
WJ13	Posthole	92977.81	9557.58	241575.27	2848.53	18608.81	3332.23	432.68	530.78	4531.95	767.84	13.08	0	0	100	0.0494	0	1.01010101	1.01010101	52818	695.959596	0
WJ13	Posthole	83979.55	8801.93	242496.11	2115.05	17590.78	2957.01	460.75	498.12	3979.35	875.35	12.36	0	0	100	0.0793	0	0	0	7735	5560	0
WJ7	Posthole	95002.23	8913.08	248131.66	2686.21	18434.31	3564.59	580.16	511.65	4066.88	416.89	10.84	0	0	98.43137255	0.0289	1.176470588	1.176470588	4.31372549	184239	142.745098	0
WJ13	Posthole	71112.48	8687.71	252955.5	2366.02	15385.94	2425.15	334.37	571.94	4081.47	403.28	10.84	0	0	100	0.097	0	8.695652174	21.73913043	21253	5695.652174	4.347826087
WJ13	Posthole	70223.3	8801.35	259411.48	2609.06	16470.57	2746.65	392.27	637.87	4477.46	728.24	11.96	0	0	90.58823529	0.0522	0	0	10	189446	270.5882353	0
WJ13	Background	122034.82	10637.02	235819.91	317.06	20616.39	3929.05	565.56	348.61	4692.96	127.02	10.85	0.778210117	0	100	0.0021	0	0	3.891050584	15417	19.06614786	0.778210117
